# Supplementary material for: Polar relaxation by dynein-mediated removal of cortical myosin II
Source: J Cell Biol. 2020 Jun 4;219(8):e201903080. doi: 10.1083/jcb.201903080 (PMC7401816; doi:10.1083/jcb.201903080)
Supplement: Table S1 — lists the C. elegans strains used in this study. [file JCB_201903080_TableS1.xlsx]

## Sheet: Sheet1
Strain	Genotype	Reference
LP162	nmy-2(cp13[nmy-2::gfp + LoxP]) I	Dickson et al., 2013
OD56	unc-119(ed3) III; ltIs37[pie-1p::mCherry::his-58 + unc-119(+)] IV	Essex et al., 2009
OD159	unc-119(ed3)III; ltIs86[pie-1p::ani-1(cDNA)::GFP; unc-119(+)]	Jordan et al., 2016
QM160	nmy-2(cp13[nmy-2::gfp + LoxP]) I; ltIs37[pie-1p::mCherry::his-58 + unc-119(+)] IV	This study
EU1404	cyk-4(or749) III	Canman et al., 2008
QM196	nmy-2(cp13[nmy-2::gfp + LoxP]) I; cyk-4(or749) III	This study
TH65	unc-119(ed3) III; ddIs15 [pie-1p::tba-2::YFP + unc-119(+)]	Kozlowski et al., 2007
OD58	unc-119(ed3) III; ltIs38 [pie-1p::GFP::PH(PLC1delta1) + unc-119(+)]	Audhya et al., 2005
SWG008	nmy-2(ges6[nmy-2::tagRFP-T + unc-119(+)]) I	Nishikawa et al, 2017
QM168	nmy-2(ges6[nmy-2::tagRFP-T + unc-119(+)]) I; ddIs15[pie-1p::tba-2::YFP + unc-119(+)]	This study
QM169	nmy-2(ges6[nmy-2::tagRFP-T + unc-119(+)]) I; ltIs38[pie-1p::GFP::PH (PLC1delta1) + unc-119(+)]	This study
