# Supplementary material for: Polar relaxation by dynein-mediated removal of cortical myosin II
Source: J Cell Biol. 2020 Jun 4;219(8):e201903080. doi: 10.1083/jcb.201903080 (PMC7401816; doi:10.1083/jcb.201903080)
Supplement: Table S2 — lists original image data used in this study. [file JCB_201903080_TableS2.xlsx]

## Sheet: Fig. 1
set	movie ID	strain	RNAi	T0	dT	channel	analysis	note	presentation
Fig. 1A	180126_03	LP162	none	na	0.83	GFP	temporal color coding	meta
Fig. 1A	180126_04	LP162	none	na	0.83	GFP	temporal color coding	meta	Fig. 1A meta & Video 1
Fig. 1A	180126_05	LP162	none	na	0.83	GFP	temporal color coding	ana	Fig. 1A ana Fig. 1B & Video 3
Fig. 1A	180126_06	LP162	none	na	0.83	GFP	temporal color coding	after 1st division
Fig. 1A	180126_07	LP162	none	na	0.83	GFP	temporal color coding	after 1st division
Fig. 1A	180126_11	LP162	none	na	0.83	GFP	temporal color coding	ana
Fig. 1A	180126_12	LP162	none	na	0.83	GFP	temporal color coding	ana
Fig. 1A	180126_05	LP162	none	na	0.83	GFP	temporal color coding	kymographs were made
Fig. 1A	190906_10	QM160	none	na	1.25	GFP	meta-ana transition	NEB ~ ana
Fig. 1A	190906_11	QM160	none	na	1.25	GFP	meta-ana transition	NEB ~ ana
Fig. 1A	190906_12	QM160	none	na	1.25	GFP	meta-ana transition	NEB ~ ana	Video 2
Fig. 1A	190906_13	QM160	none	na	1.25	GFP	meta-ana transition	NEB ~ ana
Fig. 1A	190906_14	QM160	none	na	1.25	GFP	meta-ana transition	NEB ~ ana
Fig. 1A	190906_15	QM160	none	na	1.25	GFP	meta-ana transition	NEB ~ ana
Fig. 1A	190906_16	QM160	none	na	1.25	GFP	meta-ana transition	NEB ~ ana
Fig. 1A	190906_17	QM160	none	na	1.25	GFP	meta-ana transition	NEB ~ ana
Fig. 1A	190906_18	QM160	none	na	1.25	GFP	meta-ana transition	NEB ~ ana
Fig. 1A	190906_19	QM160	none	na	1.25	GFP	meta-ana transition	NEB ~ ana
Fig. 1A	190906_20	QM160	none	na	1.25	GFP	meta-ana transition	NEB ~ ana
Fig. 1A	190906_21	QM160	none	na	1.25	GFP	meta-ana transition	NEB ~ ana
Fig. 1D	180327_03	OD159	none	na	0.72	GFP	temporal color coding	anillin
Fig. 1D	180327_04	OD159	none	na	0.72	GFP	temporal color coding	anillin	Fig. 1D
Fig. 1D	180415_04	OD159	none	na	0.72	GFP	temporal color coding	anillin
Fig. 1D	180415_05	OD159	none	na	0.72	GFP	temporal color coding	anillin
Fig. 1D	180415_06	OD159	none	na	0.72	GFP	temporal color coding	anillin
Fig. 1D	180415_07	OD159	none	na	0.72	GFP	temporal color coding	anillin
Fig. 1D	180415_08	OD159	none	na	0.72	GFP	temporal color coding	anillin
Fig. 1D	180415_09	OD159	none	na	0.72	GFP	temporal color coding	anillin
Fig. 1E	180628_01	QM160	control	0	0.72	GFP	particle tracked and overlaid
Fig. 1E	180628_02	QM160	control	0	0.72	GFP	particle tracked and overlaid
Fig. 1E	180628_05	QM160	control	0	0.72	GFP	particle tracked and overlaid
Fig. 1E	180628_09	QM160	control	0	0.72	GFP	particle tracked and overlaid
Fig. 1E	180628_10	QM160	control	0	0.72	GFP	particle tracked and overlaid
Fig. 1E	180628_11	QM160	control	0	0.72	GFP	particle tracked and overlaid
Fig. 1E	180628_14	QM160	control	0	0.72	GFP	particle tracked and overlaid
Fig. 1E	180628_17	QM160	control	0	0.72	GFP	particle tracked and overlaid
Fig. 1E	180628_18	QM160	control	0	0.72	GFP	particle tracked and overlaid
Fig. 1E	180628_20	QM160	control	0	0.72	GFP	particle tracked and overlaid
Fig. 1E	180730_03	QM160	control	0	0.72	GFP	particle tracked and overlaid
Fig. 1E	180730_04	QM160	control	0	0.72	GFP	particle tracked and overlaid
Fig. 1E	180730_05	QM160	control	0	0.72	GFP	particle tracked and overlaid
Fig. 1E	180730_10	QM160	control	0	0.72	GFP	particle tracked and overlaid
Fig. 1E	180730_11	QM160	control	0	0.72	GFP	particle tracked and overlaid
Fig. 1E	180730_12	QM160	control	0	0.72	GFP	particle tracked and overlaid
Fig. 1E	180730_13	QM160	control	0	0.72	GFP	particle tracked and overlaid
Fig. 1E	180730_17	QM160	control	0	0.72	GFP	particle tracked and overlaid
Fig. 1E	180730_18	QM160	control	0	0.72	GFP	particle tracked and overlaid
Fig. 1E	180730_19	QM160	control	0	0.72	GFP	particle tracked and overlaid
Fig. 1E	180730_22	QM160	control	0	0.72	GFP	particle tracked and overlaid
Fig. 1E	180730_23	QM160	control	0	0.72	GFP	particle tracked and overlaid

## Sheet: Fig. 2
set	movie ID	strain	RNAi	T0	dT	channel	analysis	note	presentation
Fig. 2A	180213_02	LP162	perm-1	na	0.72	GFP	temporal color coding	15 µM nocodazole	Fig. 2A nocodazole
Fig. 2A	180213_03	LP162	perm-1	na	0.72	GFP	temporal color coding	DMSO
Fig. 2A	180213_04	LP162	perm-1	na	0.72	GFP	temporal color coding	133 nM nocodazole
Fig. 2A	180213_05	LP162	perm-1	na	0.72	GFP	temporal color coding	DMSO	Fig. 2A DMSO
Fig. 2A	180213_06	LP162	perm-1	na	0.72	GFP	temporal color coding	DMSO
Fig. 2A	180301_03	QM160	perm-1	na	0.72	GFP	temporal color coding	15 µM nocodazole
Fig. 2A	180301_04	QM160	perm-1	na	0.72	GFP	temporal color coding	DMSO
Fig. 2A	180301_05	QM160	perm-1	na	0.72	GFP	temporal color coding	15 µM nocodazole
Fig. 2A	180301_06	QM160	perm-1	na	0.72	GFP	temporal color coding	DMSO
Fig. 2A	180301_07	QM160	perm-1	na	0.72	GFP	temporal color coding	15 µM nocodazole
Fig. 2A	180301_08	QM160	perm-1	na	0.72	GFP	temporal color coding	DMSO
Fig. 2A	180301_09	QM160	perm-1	na	0.72	GFP	temporal color coding	15 µM nocodazole
Fig. 2A	180301_10	QM160	perm-1	na	0.72	GFP	temporal color coding	DMSO
Fig. 2A	180301_11	QM160	perm-1	na	0.72	GFP	temporal color coding	15 µM nocodazole
Fig. 2B	180205_02, 180205_03	LP162	dhc-1	na	0.72	GFP	temporal color coding
Fig. 2B	180205_04	LP162	dhc-1	na	0.72	GFP	temporal color coding
Fig. 2B	180205_06	LP162	dhc-1	na	0.72	GFP	temporal color coding
Fig. 2B	180205_07	LP162	dhc-1	na	0.72	GFP	temporal color coding		Fig. 2B & Video 4
Fig. 2B	180205_09	LP162	dhc-1	na	0.72	GFP	temporal color coding
Fig. 2B	180205_10	LP162	dhc-1	na	0.72	GFP	temporal color coding
Fig. 2B	180205_11	LP162	dhc-1	na	0.72	GFP	temporal color coding
Fig. 2B	180205_12	LP162	control	na	0.72	GFP	temporal color coding
Fig. 2B	180205_13	LP162	control	na	0.72	GFP	temporal color coding
Fig. 2B	180205_14	LP162	control	na	0.72	GFP	temporal color coding
Fig. 2B	180616_01	QM160	control	70	0.72	GFP	temporal color coding
Fig. 2B	180616_02	QM160	control	70	0.72	GFP	temporal color coding
Fig. 2B	180616_03	QM160	lin-5	70	0.72	GFP	temporal color coding
Fig. 2B	180616_04	QM160	lin-5	70	0.72	GFP	temporal color coding
Fig. 2B	180616_09	QM160	control	70	0.72	GFP	temporal color coding
Fig. 2B	180616_10	QM160	control	70	0.72	GFP	temporal color coding
Fig. 2B	180616_11	QM160	control	70	0.72	GFP	temporal color coding
Fig. 2B	180616_12	QM160	lin-5	70	0.72	GFP	temporal color coding
Fig. 2B	180616_13	QM160	lin-5	70	0.72	GFP	temporal color coding
Fig. 2B	180616_14	QM160	lin-5	70	0.72	GFP	temporal color coding
Fig. 2B	180616_15	QM160	lin-5	70	0.72	GFP	temporal color coding
Fig. 2B	180402_01	QM160	control	70	0.72	GFP	temporal color coding
Fig. 2B	180402_02	QM160	control	70	0.72	GFP	temporal color coding
Fig. 2B	180402_03	QM160	control	70	0.72	GFP	temporal color coding
Fig. 2B	180402_04	QM160	lin-5	70	0.72	GFP	temporal color coding
Fig. 2B	180402_05	QM160	lin-5	70	0.72	GFP	temporal color coding
Fig. 2B	180402_10	QM160	control	70	0.72	GFP	temporal color coding
Fig. 2B	180402_11	QM160	lin-5	70	0.72	GFP	temporal color coding
Fig. 2B	180402_12	QM160	lin-5	70	0.72	GFP	temporal color coding
Fig. 2B	180402_17	QM160	control	70	0.72	GFP	temporal color coding
Fig. 2B	180402_18	QM160	control	70	0.72	GFP	temporal color coding
Fig. 2B	180402_19	QM160	control	70	0.72	GFP	temporal color coding
Fig. 2B	180402_20	QM160	control	70	0.72	GFP	temporal color coding
Fig. 2B	180402_21	QM160	lin-5	70	0.72	GFP	temporal color coding
Fig. 2B	180402_22	QM160	lin-5	70	0.72	GFP	temporal color coding
Fig. 2B	180402_23	QM160	lin-5	70	0.72	GFP	temporal color coding
Fig. 2B	180402_24	QM160	lin-5	70	0.72	GFP	temporal color coding
Fig. 2B	180314_01	QM160	control	40	0.72	GFP	temporal color coding
Fig. 2B	180314_02	QM160	lin-5	40	0.72	GFP	temporal color coding
Fig. 2B	180314_03	QM160	lin-5	40	0.72	GFP	temporal color coding
Fig. 2B	180314_04	QM160	lin-5	40	0.72	GFP	temporal color coding
Fig. 2B	180314_05	QM160	control	40	0.72	GFP	temporal color coding
Fig. 2B	180314_06	QM160	control	60	0.72	GFP	temporal color coding
Fig. 2B	180314_07	QM160	control	60	0.72	GFP	temporal color coding
Fig. 2B	180314_08	QM160	control	60	0.72	GFP	temporal color coding
Fig. 2B	180314_09	QM160	lin-5	60	0.72	GFP	temporal color coding
Fig. 2B	180314_10	QM160	lin-5	60	0.72	GFP	temporal color coding
Fig. 2B	180314_11	QM160	lin-5	80	0.72	GFP	temporal color coding
Fig. 2B	180314_12	QM160	control	80	0.72	GFP	temporal color coding
Fig. 2B	180314_13	QM160	control	80	0.72	GFP	temporal color coding
Fig. 2B	180310_01	QM160	lin-5	84	0.66	GFP	temporal color coding
Fig. 2B	180310_02	QM160	lin-5	84	0.66	GFP	temporal color coding
Fig. 2B	180310_03	QM160	lin-5	84	0.66	GFP	temporal color coding
Fig. 2B	180310_04	QM160	control	84	0.66	GFP	temporal color coding
Fig. 2B	180310_05	QM160	control	84	0.66	GFP	temporal color coding
Fig. 2B	180310_06	QM160	control	84	0.66	GFP	temporal color coding
Fig. 2B	180310_07	QM160	control	95	0.72	GFP	temporal color coding
Fig. 2B	180310_08	QM160	control	98	0.72	GFP	temporal color coding
Fig. 2B	180302_01	QM160	lin-5	70	0.72	GFP	temporal color coding
Fig. 2B	180302_02	QM160	control	70	0.72	GFP	temporal color coding
Fig. 2B	180302_03	QM160	control	70	0.72	GFP	temporal color coding
Fig. 2B	180302_04	QM160	control	70	0.72	GFP	temporal color coding
Fig. 2B	180302_05	QM160	control	70	0.72	GFP	temporal color coding
Fig. 2B	180302_06	QM160	lin-5	70	0.72	GFP	temporal color coding
Fig. 2B	180302_07	QM160	lin-5	70	0.72	GFP	temporal color coding
Fig. 2B	180209_01	LP162	lin-5	70	0.72	GFP	temporal color coding
Fig. 2B	180209_02	LP162	lin-5	70	0.72	GFP	temporal color coding
Fig. 2B	180209_03	LP162	lin-5	70	0.72	GFP	temporal color coding
Fig. 2B	180209_04	LP162	lin-5	70	0.72	GFP	temporal color coding
Fig. 2B	180209_05	LP162	lin-5	70	0.72	GFP	temporal color coding
Fig. 2B	180209_07	LP162	lin-5	70	0.72	GFP	temporal color coding
Fig. 2B	180209_09	LP162	lin-5	70	0.72	GFP	temporal color coding		Fig. 2B and Video 5
Fig. 2B	180209_10	LP162	control	70	0.72	GFP	temporal color coding
Fig. 2B	180209_11	LP162	control	70	0.72	GFP	temporal color coding
Fig. 2B	180209_12	LP162	control	70	0.72	GFP	temporal color coding
Fig. 2B	180209_13	LP162	control	70	0.72	GFP	temporal color coding
Fig. 2C	180402_01	QM160	control	70	0.72	GFP	timing of furrowing
Fig. 2C	180402_02	QM160	control	70	0.72	GFP	timing of furrowing
Fig. 2C	180402_03	QM160	control	70	0.72	GFP	timing of furrowing
Fig. 2C	180402_04	QM160	lin-5	70	0.72	GFP	timing of furrowing
Fig. 2C	180402_05	QM160	lin-5	70	0.72	GFP	timing of furrowing
Fig. 2C	180402_06	QM160	gpr-2	70	0.72	GFP	timing of furrowing
Fig. 2C	180402_07	QM160	gpr-2	70	0.72	GFP	timing of furrowing
Fig. 2C	180402_08	QM160	gpr-2	70	0.72	GFP	timing of furrowing
Fig. 2C	180402_09	QM160	gpr-2	70	0.72	GFP	timing of furrowing
Fig. 2C	180402_10	QM160	control	70	0.72	GFP	timing of furrowing
Fig. 2C	180402_11	QM160	lin-5	70	0.72	GFP	timing of furrowing
Fig. 2C	180402_12	QM160	lin-5	70	0.72	GFP	timing of furrowing
Fig. 2C	180402_13	QM160	gpr-2	70	0.72	GFP	timing of furrowing
Fig. 2C	180402_14	QM160	gpr-2	70	0.72	GFP	timing of furrowing
Fig. 2C	180402_15	QM160	gpr-2	70	0.72	GFP	timing of furrowing
Fig. 2C	180402_16	QM160	gpr-2	70	0.72	GFP	timing of furrowing
Fig. 2C	180402_17	QM160	control	70	0.72	GFP	timing of furrowing
Fig. 2C	180402_18	QM160	control	70	0.72	GFP	timing of furrowing
Fig. 2C	180402_19	QM160	control	70	0.72	GFP	timing of furrowing
Fig. 2C	180402_20	QM160	control	70	0.72	GFP	timing of furrowing
Fig. 2C	180402_21	QM160	lin-5	70	0.72	GFP	timing of furrowing
Fig. 2C	180402_22	QM160	lin-5	70	0.72	GFP	timing of furrowing
Fig. 2C	180402_23	QM160	lin-5	70	0.72	GFP	timing of furrowing
Fig. 2C	180402_24	QM160	lin-5	70	0.72	GFP	timing of furrowing
Fig. 2C	180505_01	QM160	control	70	0.72	GFP	timing of furrowing
Fig. 2C	180505_02	QM160	control	70	0.72	GFP	timing of furrowing
Fig. 2C	180505_03	QM160	efa-6	70	0.72	GFP	timing of furrowing
Fig. 2C	180505_04	QM160	efa-6	70	0.72	GFP	timing of furrowing
Fig. 2C	180505_05	QM160	control	70	0.72	GFP	timing of furrowing
Fig. 2C	180505_06	QM160	control	70	0.72	GFP	timing of furrowing
Fig. 2C	180505_07	QM160	efa-6	70	0.72	GFP	timing of furrowing
Fig. 2C	180505_08	QM160	efa-6	70	0.72	GFP	timing of furrowing
Fig. 2C	180505_09	QM160	efa-6	70	0.72	GFP	timing of furrowing
Fig. 2C	180505_10	QM160	control	70	0.72	GFP	timing of furrowing
Fig. 2C	180505_11	QM160	efa-6	70	0.72	GFP	timing of furrowing
Fig. 2C	180505_12	QM160	efa-6	70	0.72	GFP	timing of furrowing
Fig. 2C	180505_13	QM160	control	70	0.72	GFP	timing of furrowing
Fig. 2C	180505_14	QM160	control	70	0.72	GFP	timing of furrowing
Fig. 2C	180505_15	QM160	control	70	0.72	GFP	timing of furrowing
Fig. 2C	180505_16	QM160	efa-6	70	0.72	GFP	timing of furrowing
Fig. 2C	180505_17	QM160	efa-6	70	0.72	GFP	timing of furrowing
Fig. 2C	180505_18	QM160	control	70	0.72	GFP	timing of furrowing
Fig. 2C	180505_19	QM160	control	70	0.72	GFP	timing of furrowing
Fig. 2C	180505_20	QM160	efa-6	70	0.72	GFP	timing of furrowing
Fig. 2C	180506_01	QM160	control	70	0.72	GFP	timing of furrowing
Fig. 2C	180506_02	QM160	control	70	0.72	GFP	timing of furrowing
Fig. 2C	180506_03	QM160	control	70	0.72	GFP	timing of furrowing
Fig. 2C	180506_04	QM160	klp-7	70	0.72	GFP	timing of furrowing
Fig. 2C	180506_05	QM160	klp-7	70	0.72	GFP	timing of furrowing
Fig. 2C	180506_06	QM160	control	70	0.72	GFP	timing of furrowing
Fig. 2C	180506_07	QM160	control	70	0.72	GFP	timing of furrowing
Fig. 2C	180506_08	QM160	klp-7	70	0.72	GFP	timing of furrowing
Fig. 2C	180506_09	QM160	klp-7	70	0.72	GFP	timing of furrowing
Fig. 2C	180506_10	QM160	klp-7	70	0.72	GFP	timing of furrowing
Fig. 2C	180506_11	QM160	control	70	0.72	GFP	timing of furrowing
Fig. 2C	180506_12	QM160	control	70	0.72	GFP	timing of furrowing
Fig. 2C	180506_13	QM160	control	70	0.72	GFP	timing of furrowing
Fig. 2C	180506_14	QM160	klp-7	70	0.72	GFP	timing of furrowing
Fig. 2C	180506_15	QM160	klp-7	70	0.72	GFP	timing of furrowing
Fig. 2C	180506_16	QM160	control	70	0.72	GFP	timing of furrowing
Fig. 2C	180506_17	QM160	control	70	0.72	GFP	timing of furrowing
Fig. 2C	180506_18	QM160	klp-7	70	0.72	GFP	timing of furrowing
Fig. 2C	180506_19	QM160	klp-7	70	0.72	GFP	timing of furrowing
Fig. 2C	180506_20	QM160	klp-7	70	0.72	GFP	timing of furrowing
Fig. 2C	180524_01	QM160	control	70	0.72	GFP	timing of furrowing
Fig. 2C	180524_02	QM160	control	70	0.72	GFP	timing of furrowing
Fig. 2C	180524_03	QM160	spd-1	70	0.72	GFP	timing of furrowing
Fig. 2C	180524_04	QM160	spd-1	70	0.72	GFP	timing of furrowing
Fig. 2C	180524_05	QM160	spd-1	70	0.72	GFP	timing of furrowing
Fig. 2C	180524_06	QM160	spd-1	70	0.72	GFP	timing of furrowing
Fig. 2C	180524_07	QM160	control	70	0.72	GFP	timing of furrowing
Fig. 2C	180524_08	QM160	control	70	0.72	GFP	timing of furrowing
Fig. 2C	180524_09	QM160	control	70	0.72	GFP	timing of furrowing
Fig. 2C	180524_10	QM160	control	70	0.72	GFP	timing of furrowing
Fig. 2C	180524_11	QM160	spd-1	70	0.72	GFP	timing of furrowing
Fig. 2C	180524_12	QM160	spd-1	70	0.72	GFP	timing of furrowing
Fig. 2C	180524_13	QM160	control	70	0.72	GFP	timing of furrowing
Fig. 2C	180524_14	QM160	control	70	0.72	GFP	timing of furrowing
Fig. 2C	180524_15	QM160	control	70	0.72	GFP	timing of furrowing
Fig. 2C	180524_16	QM160	spd-1	70	0.72	GFP	timing of furrowing
Fig. 2C	180524_17	QM160	spd-1	70	0.72	GFP	timing of furrowing
Fig. 2C	180524_18	QM160	spd-1	70	0.72	GFP	timing of furrowing
Fig. 2C	180524_19	QM160	spd-1	70	0.72	GFP	timing of furrowing
Fig. 2C	180524_20	QM160	spd-1	70	0.72	GFP	timing of furrowing
Fig. 2C	180524_21	QM160	control	70	0.72	GFP	timing of furrowing
Fig. 2C	180524_22	QM160	spd-1	70	0.72	GFP	timing of furrowing
Fig. 2C	180524_23	QM160	spd-1	70	0.72	GFP	timing of furrowing
Fig. 2C	190502_01	QM160	cyk-4	70	0.72	GFP	timing of furrowing
Fig. 2C	190502_02	QM160	cyk-4	70	0.72	GFP	timing of furrowing
Fig. 2C	190502_04	QM160	control	70	0.72	GFP	timing of furrowing
Fig. 2C	190502_05	QM160	control	70	0.72	GFP	timing of furrowing
Fig. 2C	190502_06	QM160	cyk-4	70	0.72	GFP	timing of furrowing
Fig. 2C	190502_07	QM160	control	70	0.72	GFP	timing of furrowing
Fig. 2C	190502_08	QM160	control	70	0.72	GFP	timing of furrowing
Fig. 2C	190502_09	QM160	cyk-4	70	0.72	GFP	timing of furrowing
Fig. 2C	190502_10	QM160	control	70	0.72	GFP	timing of furrowing
Fig. 2C	190503_01	QM160	control	70	0.72	GFP	timing of furrowing
Fig. 2C	190503_02	QM160	cyk-4	70	0.72	GFP	timing of furrowing
Fig. 2C	190503_03	QM160	cyk-4	70	0.72	GFP	timing of furrowing
Fig. 2C	190503_04	QM160	cyk-4	70	0.72	GFP	timing of furrowing
Fig. 2C	190503_05	QM160	control	70	0.72	GFP	timing of furrowing
Fig. 2C	190503_06	QM160	control	70	0.72	GFP	timing of furrowing
Fig. 2C	190503_07	QM160	cyk-4	70	0.72	GFP	timing of furrowing
Fig. 2C	190503_08	QM160	cyk-4	70	0.72	GFP	timing of furrowing
Fig. 2C	190503_09	QM160	control	70	0.72	GFP	timing of furrowing
Fig. 2C	190503_10	QM160	control	70	0.72	GFP	timing of furrowing
Fig. 2C	190503_11	QM160	cyk-4	70	0.72	GFP	timing of furrowing
Fig. 2C	190506_01	QM160	nop-1	70	0.72	GFP	timing of furrowing
Fig. 2C	190506_02	QM160	nop-1	70	0.72	GFP	timing of furrowing
Fig. 2C	190506_03	QM160	nop-1	70	0.72	GFP	timing of furrowing
Fig. 2C	190506_04	QM160	control	70	0.72	GFP	timing of furrowing
Fig. 2C	190506_05	QM160	control	70	0.72	GFP	timing of furrowing
Fig. 2C	190506_06	QM160	nop-1	70	0.72	GFP	timing of furrowing
Fig. 2C	190506_07	QM160	control	70	0.72	GFP	timing of furrowing
Fig. 2C	190506_08	QM160	nop-1	70	0.72	GFP	timing of furrowing
Fig. 2C	190506_09	QM160	control	70	0.72	GFP	timing of furrowing
Fig. 2C	190506_10	QM160	control	70	0.72	GFP	timing of furrowing
Fig. 2C	190507_01	QM160	nop-1	70	0.72	GFP	timing of furrowing
Fig. 2C	190507_02	QM160	control	70	0.72	GFP	timing of furrowing
Fig. 2C	190507_03	QM160	nop-1	70	0.72	GFP	timing of furrowing
Fig. 2C	190507_04	QM160	nop-1	70	0.72	GFP	timing of furrowing
Fig. 2C	190507_05	QM160	control	70	0.72	GFP	timing of furrowing
Fig. 2C	190507_06	QM160	control	70	0.72	GFP	timing of furrowing
Fig. 2C	190507_07	QM160	control	70	0.72	GFP	timing of furrowing
Fig. 2C	190507_08	QM160	nop-1	70	0.72	GFP	timing of furrowing
Fig. 2C	190507_09	QM160	nop-1	70	0.72	GFP	timing of furrowing
Fig. 2C	190507_10	QM160	control	70	0.72	GFP	timing of furrowing
Fig. 2C	190507_11	QM160	nop-1	70	0.72	GFP	timing of furrowing
Fig. 2C	190507_12	QM160	nop-1	70	0.72	GFP	timing of furrowing
Fig. 2C	190507_13	QM160	control	70	0.72	GFP	timing of furrowing

## Sheet: Fig. 3
set	movie ID	strain	RNAi	T0	dT	channel	analysis	note	presentation
Fig. 3A & B	180330_06	QM169	none	na	0.77	GFP+mCh (dual camera)	myosin particle vs membranes	late ana	Fig. 3A & Video 6
Fig. 3A & B	180330_03	QM169	none	na	0.77	GFP+mCh (dual camera)	myosin particle vs membranes	mid ana	Fig. 3B & Video 7
Fig. 3A & B	190625_01	QM169	none	na	1.8	GFP+mCh (single camera)	myosin particle vs membranes	mid ana
Fig. 3A & B	190625_02	QM169	none	na	2.1	GFP+mCh (single camera)	myosin particle vs membranes	mid ana
Fig. 3A & B	190625_03	QM169	none	na	2.1	GFP+mCh (single camera)	myosin particle vs membranes	mid ana
Fig. 3A & B	190625_04	QM169	none	na	2.1	GFP+mCh (single camera)	myosin particle vs membranes	mid ana
Fig. 3A & B	190625_05	QM169	none	na	2.1	GFP+mCh (single camera)	myosin particle vs membranes	mid ana
Fig. 3A & B	190611_04	QM169	none	na	1.7	GFP+mCh (single camera)	myosin particle vs membranes	late ana
Fig. 3A & B	190611_05	QM169	none	na	1.7	GFP+mCh (single camera)	myosin particle vs membranes	late ana
Fig. 3A & B	190611_06	QM169	none	na	1.7	GFP+mCh (single camera)	myosin particle vs membranes	late ana
Fig. 3C & D	190512_09	QM168	none	60	1.7	GFP+mCh	myosin particle vs MTs		Fig. 3C&D & Video 9
Fig. 3C & D	190620_01	QM168	none	60	1.8	GFP+mCh	myosin particle vs MTs
Fig. 3C & D	190620_02	QM168	none	70	1.8	GFP+mCh	myosin particle vs MTs
Fig. 3C & D	190620_03	QM168	none	65	1.8	GFP+mCh	myosin particle vs MTs
Fig. 3C & D	190620_09	QM168	none	40	1.8	GFP+mCh	myosin particle vs MTs
Fig. 3C & D	190620_10	QM168	none	30	1.8	GFP+mCh	myosin particle vs MTs		Fig. 3E&F & Video 10
Fig. 3C & D	190620_11	QM168	none	40	1.8	GFP+mCh	myosin particle vs MTs
Fig. 3C & D	190620_12	QM168	none	45	1.8	GFP+mCh	myosin particle vs MTs
Fig. 3C & D	190620_13	QM168	none	40	1.8	GFP+mCh	myosin particle vs MTs
Fig. 3C & D	190620_14	QM168	none	40	1.8	GFP+mCh	myosin particle vs MTs
Fig. 3C & D	190620_16	QM168	none	55	1.8	GFP+mCh	myosin particle vs MTs
Fig. 3C & D	190620_17	QM168	none	27	1.8	GFP+mCh	myosin particle vs MTs
Fig. 3C & D	190906_01	QM168	none	0	1.6	GFP+mCh	myosin particle vs MTs
Fig. 3C & D	190906_02	QM168	none	0	1.6	GFP+mCh	myosin particle vs MTs		Video 8
Fig. 3C & D	190906_03	QM168	none	0	1.6	GFP+mCh	myosin particle vs MTs
Fig. 3C & D	190906_04	QM168	none	0	1.6	GFP+mCh	myosin particle vs MTs
Fig. 3C & D	190906_05	QM168	none	0	1.6	GFP+mCh	myosin particle vs MTs
Fig. 3C & D	190906_06	QM168	none	0	1.6	GFP+mCh	myosin particle vs MTs
Fig. 3C & D	190906_07	QM168	none	0	1.6	GFP+mCh	myosin particle vs MTs
Fig. 3C & D	190906_08	QM168	none	0	1.6	GFP+mCh	myosin particle vs MTs

## Sheet: Fig. 4
set	movie ID	strain	RNAi	T0	dT	channel	analysis	presentation
Fig. 4A & B	190906_01	QM168	none	0	1.6	GFP+mCh	cortical MT density	Fig. 4A
Fig. 4A & B	190906_02	QM168	none	0	1.6	GFP+mCh	cortical MT density
Fig. 4A & B	190906_03	QM168	none	0	1.6	GFP+mCh	cortical MT density
Fig. 4A & B	190906_04	QM168	none	0	1.6	GFP+mCh	cortical MT density
Fig. 4A & B	190906_05	QM168	none	0	1.6	GFP+mCh	cortical MT density
Fig. 4A & B	190906_06	QM168	none	0	1.6	GFP+mCh	cortical MT density
Fig. 4A & B	190906_07	QM168	none	0	1.6	GFP+mCh	cortical MT density
Fig. 4A & B	190906_08	QM168	none	0	1.6	GFP+mCh	cortical MT density
Fig. 4A & B	190906_09	QM168	none	0	1.6	GFP+mCh	cortical MT density
Fig. 4C & D	180730_03	QM160	control	0	0.72	GFP	spindle pole to cortex distance
Fig. 4C & D	180730_04	QM160	control	0	0.72	GFP	spindle pole to cortex distance	Fig. 4C
Fig. 4C & D	180730_05	QM160	control	0	0.72	GFP	spindle pole to cortex distance
Fig. 4C & D	180730_10	QM160	control	0	0.72	GFP	spindle pole to cortex distance
Fig. 4C & D	180730_11	QM160	control	0	0.72	GFP	spindle pole to cortex distance
Fig. 4C & D	180730_12	QM160	control	0	0.72	GFP	spindle pole to cortex distance
Fig. 4C & D	180730_13	QM160	control	0	0.72	GFP	spindle pole to cortex distance
Fig. 4C & D	180730_17	QM160	control	0	0.72	GFP	spindle pole to cortex distance
Fig. 4C & D	180730_18	QM160	control	0	0.72	GFP	spindle pole to cortex distance
Fig. 4C & D	180730_19	QM160	control	0	0.72	GFP	spindle pole to cortex distance
Fig. 4C & D	180730_22	QM160	control	0	0.72	GFP	spindle pole to cortex distance
Fig. 4C & D	180730_23	QM160	control	0	0.72	GFP	spindle pole to cortex distance
Fig. 4C & D	180628_01	QM160	control	0	0.72	GFP	spindle pole to cortex distance
Fig. 4C & D	180628_02	QM160	control	0	0.72	GFP	spindle pole to cortex distance
Fig. 4C & D	180628_05	QM160	control	0	0.72	GFP	spindle pole to cortex distance
Fig. 4C & D	180628_09	QM160	control	0	0.72	GFP	spindle pole to cortex distance
Fig. 4C & D	180628_10	QM160	control	0	0.72	GFP	spindle pole to cortex distance
Fig. 4C & D	180628_11	QM160	control	0	0.72	GFP	spindle pole to cortex distance
Fig. 4C & D	180628_14	QM160	control	0	0.72	GFP	spindle pole to cortex distance
Fig. 4C & D	180628_17	QM160	control	0	0.72	GFP	spindle pole to cortex distance
Fig. 4C & D	180628_18	QM160	control	0	0.72	GFP	spindle pole to cortex distance
Fig. 4C & D	180628_20	QM160	control	0	0.72	GFP	spindle pole to cortex distance
Fig. 4C & D	180401_07	QM160	control	70	0.72	GFP	spindle pole to cortex distance
Fig. 4C & D	180401_08	QM160	control	70	0.72	GFP	spindle pole to cortex distance
Fig. 4C & D	180401_15	QM160	control	70	0.72	GFP	spindle pole to cortex distance
Fig. 4C & D	180524_01	QM160	control	70	0.72	GFP	spindle pole to cortex distance
Fig. 4C & D	180524_02	QM160	control	70	0.72	GFP	spindle pole to cortex distance
Fig. 4C & D	180524_07	QM160	control	70	0.72	GFP	spindle pole to cortex distance
Fig. 4C & D	180524_08	QM160	control	70	0.72	GFP	spindle pole to cortex distance
Fig. 4C & D	180524_09	QM160	control	70	0.72	GFP	spindle pole to cortex distance
Fig. 4C & D	180524_13	QM160	control	70	0.72	GFP	spindle pole to cortex distance
Fig. 4C & D	180524_14	QM160	control	70	0.72	GFP	spindle pole to cortex distance
Fig. 4C & D	180524_15	QM160	control	70	0.72	GFP	spindle pole to cortex distance
Fig. 4C & D	180524_21	QM160	control	70	0.72	GFP	spindle pole to cortex distance

## Sheet: Fig. 5 A ~ D
set	movie ID	strain	RNAi	T0	dT	channel	analysis
Fig. 5 A, B, C & D	180628_01	QM160	control	0	0.72	GFP	coritcal density and flow, pole to cortex distance, particle transport, temporal color-coding overlaid
Fig. 5 A, B, C & D	180628_02	QM160	control	0	0.72	GFP	coritcal density and flow, pole to cortex distance, particle transport, temporal color-coding overlaid
Fig. 5 A, B, C & D	180628_03	QM160	spd-1	0	0.72	GFP	coritcal density and flow, pole to cortex distance, particle transport, temporal color-coding overlaid
Fig. 5 A, B, C & D	180628_04	QM160	spd-1	0	0.72	GFP	coritcal density and flow, pole to cortex distance, particle transport, temporal color-coding overlaid
Fig. 5 A, B, C & D	180628_05	QM160	control	0	0.72	GFP	coritcal density and flow, pole to cortex distance, particle transport, temporal color-coding overlaid
Fig. 5 A, B, C & D	180628_06	QM160	spd-1	0	0.72	GFP	coritcal density and flow, pole to cortex distance, particle transport, temporal color-coding overlaid
Fig. 5 A, B, C & D	180628_07	QM160	spd-1	0	0.72	GFP	coritcal density and flow, pole to cortex distance, particle transport, temporal color-coding overlaid
Fig. 5 A, B, C & D	180628_08	QM160	spd-1	0	0.72	GFP	coritcal density and flow, pole to cortex distance, particle transport, temporal color-coding overlaid
Fig. 5 A, B, C & D	180628_09	QM160	control	0	0.72	GFP	coritcal density and flow, pole to cortex distance, particle transport, temporal color-coding overlaid
Fig. 5 A, B, C & D	180628_10	QM160	control	0	0.72	GFP	coritcal density and flow, pole to cortex distance, particle transport, temporal color-coding overlaid
Fig. 5 A, B, C & D	180628_11	QM160	control	0	0.72	GFP	coritcal density and flow, pole to cortex distance, particle transport, temporal color-coding overlaid
Fig. 5 A, B, C & D	180628_12	QM160	spd-1	0	0.72	GFP	coritcal density and flow, pole to cortex distance, particle transport, temporal color-coding overlaid
Fig. 5 A, B, C & D	180628_13	QM160	spd-1	0	0.72	GFP	coritcal density and flow, pole to cortex distance, particle transport, temporal color-coding overlaid
Fig. 5 A, B, C & D	180628_14	QM160	control	0	0.72	GFP	coritcal density and flow, pole to cortex distance, particle transport, temporal color-coding overlaid
Fig. 5 A, B, C & D	180628_15	QM160	spd-1	0	0.72	GFP	coritcal density and flow, pole to cortex distance, particle transport, temporal color-coding overlaid
Fig. 5 A, B, C & D	180628_16	QM160	spd-1	0	0.72	GFP	coritcal density and flow, pole to cortex distance, particle transport, temporal color-coding overlaid
Fig. 5 A, B, C & D	180628_17	QM160	control	0	0.72	GFP	coritcal density and flow, pole to cortex distance, particle transport, temporal color-coding overlaid
Fig. 5 A, B, C & D	180628_18	QM160	control	0	0.72	GFP	coritcal density and flow, pole to cortex distance, particle transport, temporal color-coding overlaid
Fig. 5 A, B, C & D	180628_19	QM160	spd-1	0	0.72	GFP	coritcal density and flow, pole to cortex distance, particle transport, temporal color-coding overlaid
Fig. 5 A, B, C & D	180628_20	QM160	control	0	0.72	GFP	coritcal density and flow, pole to cortex distance, particle transport, temporal color-coding overlaid
Fig. 5 A, B, C & D	180730_01	QM160	spd-1	0	0.72	GFP	coritcal density and flow, pole to cortex distance, particle transport, temporal color-coding overlaid
Fig. 5 A, B, C & D	180730_02	QM160	spd-1	0	0.72	GFP	coritcal density and flow, pole to cortex distance, particle transport, temporal color-coding overlaid
Fig. 5 A, B, C & D	180730_03	QM160	control	0	0.72	GFP	coritcal density and flow, pole to cortex distance, particle transport, temporal color-coding overlaid
Fig. 5 A, B, C & D	180730_04	QM160	control	0	0.72	GFP	coritcal density and flow, pole to cortex distance, particle transport, temporal color-coding overlaid
Fig. 5 A, B, C & D	180730_05	QM160	control	0	0.72	GFP	coritcal density and flow, pole to cortex distance, particle transport, temporal color-coding overlaid
Fig. 5 A, B, C & D	180730_06	QM160	spd-1	0	0.72	GFP	coritcal density and flow, pole to cortex distance, particle transport, temporal color-coding overlaid
Fig. 5 A, B, C & D	180730_07	QM160	spd-1	0	0.72	GFP	coritcal density and flow, pole to cortex distance, particle transport, temporal color-coding overlaid
Fig. 5 A, B, C & D	180730_08	QM160	spd-1	0	0.72	GFP	coritcal density and flow, pole to cortex distance, particle transport, temporal color-coding overlaid
Fig. 5 A, B, C & D	180730_09	QM160	spd-1	0	0.72	GFP	coritcal density and flow, pole to cortex distance, particle transport, temporal color-coding overlaid
Fig. 5 A, B, C & D	180730_10	QM160	control	0	0.72	GFP	coritcal density and flow, pole to cortex distance, particle transport, temporal color-coding overlaid
Fig. 5 A, B, C & D	180730_11	QM160	control	0	0.72	GFP	coritcal density and flow, pole to cortex distance, particle transport, temporal color-coding overlaid
Fig. 5 A, B, C & D	180730_12	QM160	control	0	0.72	GFP	coritcal density and flow, pole to cortex distance, particle transport, temporal color-coding overlaid
Fig. 5 A, B, C & D	180730_13	QM160	control	0	0.72	GFP	coritcal density and flow, pole to cortex distance, particle transport, temporal color-coding overlaid
Fig. 5 A, B, C & D	180730_14	QM160	spd-1	0	0.72	GFP	coritcal density and flow, pole to cortex distance, particle transport, temporal color-coding overlaid
Fig. 5 A, B, C & D	180730_15	QM160	spd-1	0	0.72	GFP	coritcal density and flow, pole to cortex distance, particle transport, temporal color-coding overlaid
Fig. 5 A, B, C & D	180730_16	QM160	spd-1	0	0.72	GFP	coritcal density and flow, pole to cortex distance, particle transport, temporal color-coding overlaid
Fig. 5 A, B, C & D	180730_17	QM160	control	0	0.72	GFP	coritcal density and flow, pole to cortex distance, particle transport, temporal color-coding overlaid
Fig. 5 A, B, C & D	180730_18	QM160	control	0	0.72	GFP	coritcal density and flow, pole to cortex distance, particle transport, temporal color-coding overlaid
Fig. 5 A, B, C & D	180730_19	QM160	control	0	0.72	GFP	coritcal density and flow, pole to cortex distance, particle transport, temporal color-coding overlaid
Fig. 5 A, B, C & D	180730_20	QM160	spd-1	0	0.72	GFP	coritcal density and flow, pole to cortex distance, particle transport, temporal color-coding overlaid
Fig. 5 A, B, C & D	180730_21	QM160	spd-1	0	0.72	GFP	coritcal density and flow, pole to cortex distance, particle transport, temporal color-coding overlaid
Fig. 5 A, B, C & D	180730_22	QM160	control	0	0.72	GFP	coritcal density and flow, pole to cortex distance, particle transport, temporal color-coding overlaid
Fig. 5 A, B, C & D	180730_23	QM160	control	0	0.72	GFP	coritcal density and flow, pole to cortex distance, particle transport, temporal color-coding overlaid
Fig. 5 A, B, C & D	180730_24	QM160	spd-1	0	0.72	GFP	coritcal density and flow, pole to cortex distance, particle transport, temporal color-coding overlaid
Fig. 5 A, B, C & D	180730_25	QM160	spd-1	0	0.72	GFP	coritcal density and flow, pole to cortex distance, particle transport, temporal color-coding overlaid
Fig. 5B	180401_02	QM160	spd-1	70	0.72	GFP	pole to cortex distance
Fig. 5B	180401_03	QM160	spd-1	70	0.72	GFP	pole to cortex distance
Fig. 5B	180401_07	QM160	control	70	0.72	GFP	pole to cortex distance
Fig. 5B	180401_08	QM160	control	70	0.72	GFP	pole to cortex distance
Fig. 5B	180401_09	QM160	spd-1	70	0.72	GFP	pole to cortex distance
Fig. 5B	180401_10	QM160	spd-1	70	0.72	GFP	pole to cortex distance
Fig. 5B	180401_11	QM160	spd-1	70	0.72	GFP	pole to cortex distance
Fig. 5B	180401_15	QM160	control	70	0.72	GFP	pole to cortex distance
Fig. 5B	180401_16	QM160	spd-1	70	0.72	GFP	pole to cortex distance
Fig. 5B	180524_01	QM160	control	70	0.72	GFP	pole to cortex distance
Fig. 5B	180524_02	QM160	control	70	0.72	GFP	pole to cortex distance
Fig. 5B	180524_03	QM160	spd-1	70	0.72	GFP	pole to cortex distance
Fig. 5B	180524_04	QM160	spd-1	70	0.72	GFP	pole to cortex distance
Fig. 5B	180524_05	QM160	spd-1	70	0.72	GFP	pole to cortex distance
Fig. 5B	180524_06	QM160	spd-1	70	0.72	GFP	pole to cortex distance
Fig. 5B	180524_07	QM160	control	70	0.72	GFP	pole to cortex distance
Fig. 5B	180524_08	QM160	control	70	0.72	GFP	pole to cortex distance
Fig. 5B	180524_09	QM160	control	70	0.72	GFP	pole to cortex distance
Fig. 5B	180524_11	QM160	spd-1	70	0.72	GFP	pole to cortex distance
Fig. 5B	180524_12	QM160	spd-1	70	0.72	GFP	pole to cortex distance
Fig. 5B	180524_13	QM160	control	70	0.72	GFP	pole to cortex distance
Fig. 5B	180524_14	QM160	control	70	0.72	GFP	pole to cortex distance
Fig. 5B	180524_15	QM160	control	70	0.72	GFP	pole to cortex distance
Fig. 5B	180524_16	QM160	spd-1	70	0.72	GFP	pole to cortex distance
Fig. 5B	180524_17	QM160	spd-1	70	0.72	GFP	pole to cortex distance
Fig. 5B	180524_18	QM160	spd-1	70	0.72	GFP	pole to cortex distance
Fig. 5B	180524_19	QM160	spd-1	70	0.72	GFP	pole to cortex distance
Fig. 5B	180524_20	QM160	spd-1	70	0.72	GFP	pole to cortex distance
Fig. 5B	180524_21	QM160	control	70	0.72	GFP	pole to cortex distance
Fig. 5B	180524_22	QM160	spd-1	70	0.72	GFP	pole to cortex distance
Fig. 5B	180524_23	QM160	spd-1	70	0.72	GFP	pole to cortex distance

## Sheet: Fig. 5E & F
set	movie ID	strain	RNAi	T0	dT	channel	analysis
Fig. 5 E & F	180401_02	QM160	spd-1	70	0.72	GFP	cortical density and flow
Fig. 5 E & F	180401_03	QM160	spd-1	70	0.72	GFP	cortical density and flow
Fig. 5 E & F	180401_07	QM160	control	70	0.72	GFP	cortical density and flow
Fig. 5 E & F	180401_08	QM160	control	70	0.72	GFP	cortical density and flow
Fig. 5 E & F	180401_09	QM160	spd-1	70	0.72	GFP	cortical density and flow
Fig. 5 E & F	180401_10	QM160	spd-1	70	0.72	GFP	cortical density and flow
Fig. 5 E & F	180401_11	QM160	spd-1	70	0.72	GFP	cortical density and flow
Fig. 5 E & F	180401_15	QM160	control	70	0.72	GFP	cortical density and flow
Fig. 5 E & F	180401_16	QM160	spd-1	70	0.72	GFP	cortical density and flow
Fig. 5 E & F	180402_01	QM160	control	70	0.72	GFP	cortical density and flow
Fig. 5 E & F	180402_02	QM160	control	70	0.72	GFP	cortical density and flow
Fig. 5 E & F	180402_03	QM160	control	70	0.72	GFP	cortical density and flow
Fig. 5 E & F	180402_10	QM160	control	70	0.72	GFP	cortical density and flow
Fig. 5 E & F	180402_17	QM160	control	70	0.72	GFP	cortical density and flow
Fig. 5 E & F	180402_18	QM160	control	70	0.72	GFP	cortical density and flow
Fig. 5 E & F	180402_19	QM160	control	70	0.72	GFP	cortical density and flow
Fig. 5 E & F	180402_20	QM160	control	70	0.72	GFP	cortical density and flow
Fig. 5 E & F	180505_01	QM160	control	70	0.72	GFP	cortical density and flow
Fig. 5 E & F	180505_02	QM160	control	70	0.72	GFP	cortical density and flow
Fig. 5 E & F	180505_05	QM160	control	70	0.72	GFP	cortical density and flow
Fig. 5 E & F	180505_06	QM160	control	70	0.72	GFP	cortical density and flow
Fig. 5 E & F	180505_10	QM160	control	70	0.72	GFP	cortical density and flow
Fig. 5 E & F	180505_13	QM160	control	70	0.72	GFP	cortical density and flow
Fig. 5 E & F	180505_14	QM160	control	70	0.72	GFP	cortical density and flow
Fig. 5 E & F	180505_15	QM160	control	70	0.72	GFP	cortical density and flow
Fig. 5 E & F	180505_18	QM160	control	70	0.72	GFP	cortical density and flow
Fig. 5 E & F	180505_19	QM160	control	70	0.72	GFP	cortical density and flow
Fig. 5 E & F	180506_01	QM160	control	70	0.72	GFP	cortical density and flow
Fig. 5 E & F	180506_02	QM160	control	70	0.72	GFP	cortical density and flow
Fig. 5 E & F	180506_03	QM160	control	70	0.72	GFP	cortical density and flow
Fig. 5 E & F	180506_06	QM160	control	70	0.72	GFP	cortical density and flow
Fig. 5 E & F	180506_07	QM160	control	70	0.72	GFP	cortical density and flow
Fig. 5 E & F	180506_11	QM160	control	70	0.72	GFP	cortical density and flow
Fig. 5 E & F	180506_12	QM160	control	70	0.72	GFP	cortical density and flow
Fig. 5 E & F	180506_13	QM160	control	70	0.72	GFP	cortical density and flow
Fig. 5 E & F	180506_16	QM160	control	70	0.72	GFP	cortical density and flow
Fig. 5 E & F	180506_17	QM160	control	70	0.72	GFP	cortical density and flow
Fig. 5 E & F	180507_01	QM160	control	70	0.72	GFP	cortical density and flow
Fig. 5 E & F	180507_02	QM160	control	70	0.72	GFP	cortical density and flow
Fig. 5 E & F	180507_06	QM160	control	70	0.72	GFP	cortical density and flow
Fig. 5 E & F	180507_08	QM160	control	70	0.72	GFP	cortical density and flow
Fig. 5 E & F	180507_09	QM160	control	70	0.72	GFP	cortical density and flow
Fig. 5 E & F	180507_15	QM160	control	70	0.72	GFP	cortical density and flow
Fig. 5 E & F	180507_16	QM160	control	70	0.72	GFP	cortical density and flow
Fig. 5 E & F	180507_17	QM160	control	70	0.72	GFP	cortical density and flow
Fig. 5 E & F	180507_20	QM160	control	70	0.72	GFP	cortical density and flow
Fig. 5 E & F	180507_21	QM160	control	70	0.72	GFP	cortical density and flow
Fig. 5 E & F	180507_22	QM160	control	70	0.72	GFP	cortical density and flow
Fig. 5 E & F	180524_01	QM160	control	70	0.72	GFP	cortical density and flow
Fig. 5 E & F	180524_02	QM160	control	70	0.72	GFP	cortical density and flow
Fig. 5 E & F	180524_03	QM160	spd-1	70	0.72	GFP	cortical density and flow
Fig. 5 E & F	180524_04	QM160	spd-1	70	0.72	GFP	cortical density and flow
Fig. 5 E & F	180524_05	QM160	spd-1	70	0.72	GFP	cortical density and flow
Fig. 5 E & F	180524_06	QM160	spd-1	70	0.72	GFP	cortical density and flow
Fig. 5 E & F	180524_07	QM160	control	70	0.72	GFP	cortical density and flow
Fig. 5 E & F	180524_08	QM160	control	70	0.72	GFP	cortical density and flow
Fig. 5 E & F	180524_09	QM160	control	70	0.72	GFP	cortical density and flow
Fig. 5 E & F	180524_11	QM160	spd-1	70	0.72	GFP	cortical density and flow
Fig. 5 E & F	180524_12	QM160	spd-1	70	0.72	GFP	cortical density and flow
Fig. 5 E & F	180524_13	QM160	control	70	0.72	GFP	cortical density and flow
Fig. 5 E & F	180524_14	QM160	control	70	0.72	GFP	cortical density and flow
Fig. 5 E & F	180524_15	QM160	control	70	0.72	GFP	cortical density and flow
Fig. 5 E & F	180524_16	QM160	spd-1	70	0.72	GFP	cortical density and flow
Fig. 5 E & F	180524_17	QM160	spd-1	70	0.72	GFP	cortical density and flow
Fig. 5 E & F	180524_18	QM160	spd-1	70	0.72	GFP	cortical density and flow
Fig. 5 E & F	180524_19	QM160	spd-1	70	0.72	GFP	cortical density and flow
Fig. 5 E & F	180524_20	QM160	spd-1	70	0.72	GFP	cortical density and flow
Fig. 5 E & F	180524_21	QM160	control	70	0.72	GFP	cortical density and flow
Fig. 5 E & F	180524_22	QM160	spd-1	70	0.72	GFP	cortical density and flow
Fig. 5 E & F	180524_23	QM160	spd-1	70	0.72	GFP	cortical density and flow
Fig. 5 E & F	180616_01	QM160	control	70	0.72	GFP	cortical density and flow
Fig. 5 E & F	180616_02	QM160	control	70	0.72	GFP	cortical density and flow
Fig. 5 E & F	180616_09	QM160	control	70	0.72	GFP	cortical density and flow
Fig. 5 E & F	180616_10	QM160	control	70	0.72	GFP	cortical density and flow
Fig. 5 E & F	180616_11	QM160	control	70	0.72	GFP	cortical density and flow
Fig. 5 E & F	180628_01	QM160	control	0	0.72	GFP	cortical density and flow
Fig. 5 E & F	180628_02	QM160	control	0	0.72	GFP	cortical density and flow
Fig. 5 E & F	180628_03	QM160	spd-1	0	0.72	GFP	cortical density and flow
Fig. 5 E & F	180628_04	QM160	spd-1	0	0.72	GFP	cortical density and flow
Fig. 5 E & F	180628_05	QM160	control	0	0.72	GFP	cortical density and flow
Fig. 5 E & F	180628_06	QM160	spd-1	0	0.72	GFP	cortical density and flow
Fig. 5 E & F	180628_07	QM160	spd-1	0	0.72	GFP	cortical density and flow
Fig. 5 E & F	180628_08	QM160	spd-1	0	0.72	GFP	cortical density and flow
Fig. 5 E & F	180628_09	QM160	control	0	0.72	GFP	cortical density and flow
Fig. 5 E & F	180628_10	QM160	control	0	0.72	GFP	cortical density and flow
Fig. 5 E & F	180628_11	QM160	control	0	0.72	GFP	cortical density and flow
Fig. 5 E & F	180628_12	QM160	spd-1	0	0.72	GFP	cortical density and flow
Fig. 5 E & F	180628_13	QM160	spd-1	0	0.72	GFP	cortical density and flow
Fig. 5 E & F	180628_14	QM160	control	0	0.72	GFP	cortical density and flow
Fig. 5 E & F	180628_15	QM160	spd-1	0	0.72	GFP	cortical density and flow
Fig. 5 E & F	180628_16	QM160	spd-1	0	0.72	GFP	cortical density and flow
Fig. 5 E & F	180628_17	QM160	control	0	0.72	GFP	cortical density and flow
Fig. 5 E & F	180628_18	QM160	control	0	0.72	GFP	cortical density and flow
Fig. 5 E & F	180628_19	QM160	spd-1	0	0.72	GFP	cortical density and flow
Fig. 5 E & F	180628_20	QM160	control	0	0.72	GFP	cortical density and flow
Fig. 5 E & F	180730_01	QM160	spd-1	0	0.72	GFP	cortical density and flow
Fig. 5 E & F	180730_02	QM160	spd-1	0	0.72	GFP	cortical density and flow
Fig. 5 E & F	180730_03	QM160	control	0	0.72	GFP	cortical density and flow
Fig. 5 E & F	180730_04	QM160	control	0	0.72	GFP	cortical density and flow
Fig. 5 E & F	180730_05	QM160	control	0	0.72	GFP	cortical density and flow
Fig. 5 E & F	180730_06	QM160	spd-1	0	0.72	GFP	cortical density and flow
Fig. 5 E & F	180730_07	QM160	spd-1	0	0.72	GFP	cortical density and flow
Fig. 5 E & F	180730_08	QM160	spd-1	0	0.72	GFP	cortical density and flow
Fig. 5 E & F	180730_09	QM160	spd-1	0	0.72	GFP	cortical density and flow
Fig. 5 E & F	180730_10	QM160	control	0	0.72	GFP	cortical density and flow
Fig. 5 E & F	180730_11	QM160	control	0	0.72	GFP	cortical density and flow
Fig. 5 E & F	180730_12	QM160	control	0	0.72	GFP	cortical density and flow
Fig. 5 E & F	180730_13	QM160	control	0	0.72	GFP	cortical density and flow
Fig. 5 E & F	180730_14	QM160	spd-1	0	0.72	GFP	cortical density and flow
Fig. 5 E & F	180730_15	QM160	spd-1	0	0.72	GFP	cortical density and flow
Fig. 5 E & F	180730_16	QM160	spd-1	0	0.72	GFP	cortical density and flow
Fig. 5 E & F	180730_17	QM160	control	0	0.72	GFP	cortical density and flow
Fig. 5 E & F	180730_18	QM160	control	0	0.72	GFP	cortical density and flow
Fig. 5 E & F	180730_19	QM160	control	0	0.72	GFP	cortical density and flow
Fig. 5 E & F	180730_20	QM160	spd-1	0	0.72	GFP	cortical density and flow
Fig. 5 E & F	180730_21	QM160	spd-1	0	0.72	GFP	cortical density and flow
Fig. 5 E & F	180730_22	QM160	control	0	0.72	GFP	cortical density and flow
Fig. 5 E & F	180730_23	QM160	control	0	0.72	GFP	cortical density and flow
Fig. 5 E & F	180730_24	QM160	spd-1	0	0.72	GFP	cortical density and flow
Fig. 5 E & F	180730_25	QM160	spd-1	0	0.72	GFP	cortical density and flow

## Sheet: Fig. 6
set	movie ID	strain	RNAi	T0	dT	channel	analysis	presentation
Fig. 6A & B	190502_01	QM160	cyk-4	0	1.25	GFP	cortical density and flow
Fig. 6A & B	190502_02	QM160	cyk-4	0	1.25	GFP	cortical density and flow
Fig. 6A & B	190502_04	QM160	control	0	1.25	GFP	cortical density and flow
Fig. 6A & B	190502_05	QM160	control	0	1.25	GFP	cortical density and flow
Fig. 6A & B	190502_06	QM160	cyk-4	0	1.25	GFP	cortical density and flow
Fig. 6A & B	190502_07	QM160	control	0	1.25	GFP	cortical density and flow
Fig. 6A & B	190502_08	QM160	control	0	1.25	GFP	cortical density and flow
Fig. 6A & B	190502_09	QM160	cyk-4	0	1.25	GFP	cortical density and flow
Fig. 6A & B	190502_10	QM160	control	0	1.25	GFP	cortical density and flow
Fig. 6A & B	190503_01	QM160	control	0	1.25	GFP	cortical density and flow
Fig. 6A & B	190503_02	QM160	cyk-4	0	1.25	GFP	cortical density and flow
Fig. 6A & B	190503_03	QM160	cyk-4	0	1.25	GFP	cortical density and flow	Fig. 6A
Fig. 6A & B	190503_04	QM160	cyk-4	0	1.25	GFP	cortical density and flow
Fig. 6A & B	190503_05	QM160	control	0	1.25	GFP	cortical density and flow
Fig. 6A & B	190503_06	QM160	control	0	1.25	GFP	cortical density and flow
Fig. 6A & B	190503_07	QM160	cyk-4	0	1.25	GFP	cortical density and flow
Fig. 6A & B	190503_08	QM160	cyk-4	0	1.25	GFP	cortical density and flow
Fig. 6A & B	190503_09	QM160	control	0	1.25	GFP	cortical density and flow
Fig. 6A & B	190503_10	QM160	control	0	1.25	GFP	cortical density and flow
Fig. 6A & B	190503_11	QM160	cyk-4	0	1.25	GFP	cortical density and flow
Fig. 6A & B	190506_01	QM160	nop-1	0	1.25	GFP	cortical density and flow
Fig. 6A & B	190506_02	QM160	nop-1	0	1.25	GFP	cortical density and flow
Fig. 6A & B	190506_03	QM160	nop-1	0	1.25	GFP	cortical density and flow
Fig. 6A & B	190506_04	QM160	control	0	1.25	GFP	cortical density and flow
Fig. 6A & B	190506_05	QM160	control	0	1.25	GFP	cortical density and flow
Fig. 6A & B	190506_06	QM160	nop-1	0	1.25	GFP	cortical density and flow
Fig. 6A & B	190506_07	QM160	control	0	1.25	GFP	cortical density and flow
Fig. 6A & B	190506_08	QM160	nop-1	0	1.25	GFP	cortical density and flow
Fig. 6A & B	190506_09	QM160	control	0	1.25	GFP	cortical density and flow
Fig. 6A & B	190506_10	QM160	control	0	1.25	GFP	cortical density and flow
Fig. 6A & B	190507_01	QM160	nop-1	0	1.25	GFP	cortical density and flow
Fig. 6A & B	190507_02	QM160	control	0	1.25	GFP	cortical density and flow
Fig. 6A & B	190507_03	QM160	nop-1	0	1.25	GFP	cortical density and flow
Fig. 6A & B	190507_04	QM160	nop-1	0	1.25	GFP	cortical density and flow
Fig. 6A & B	190507_05	QM160	control	0	1.25	GFP	cortical density and flow
Fig. 6A & B	190507_06	QM160	control	0	1.25	GFP	cortical density and flow
Fig. 6A & B	190507_07	QM160	control	0	1.25	GFP	cortical density and flow
Fig. 6A & B	190507_08	QM160	nop-1	0	1.25	GFP	cortical density and flow
Fig. 6A & B	190507_09	QM160	nop-1	0	1.25	GFP	cortical density and flow
Fig. 6A & B	190507_10	QM160	control	0	1.25	GFP	cortical density and flow
Fig. 6A & B	190507_11	QM160	nop-1	0	1.25	GFP	cortical density and flow
Fig. 6A & B	190507_12	QM160	nop-1	0	1.25	GFP	cortical density and flow
Fig. 6A & B	190507_13	QM160	control	0	1.25	GFP	cortical density and flow
Fig. 6C	180401_08	QM160	control	70	0.72	GFP	cortical density and flow
Fig. 6C	180401_15	QM160	control	70	0.72	GFP	cortical density and flow
Fig. 6C	180402_01	QM160	control	70	0.72	GFP	cortical density and flow
Fig. 6C	180402_02	QM160	control	70	0.72	GFP	cortical density and flow
Fig. 6C	180402_03	QM160	control	70	0.72	GFP	cortical density and flow
Fig. 6C	180402_10	QM160	control	70	0.72	GFP	cortical density and flow
Fig. 6C	180402_17	QM160	control	70	0.72	GFP	cortical density and flow
Fig. 6C	180402_18	QM160	control	70	0.72	GFP	cortical density and flow
Fig. 6C	180402_19	QM160	control	70	0.72	GFP	cortical density and flow
Fig. 6C	180402_20	QM160	control	70	0.72	GFP	cortical density and flow
Fig. 6C	180505_01	QM160	control	70	0.72	GFP	cortical density and flow
Fig. 6C	180505_02	QM160	control	70	0.72	GFP	cortical density and flow
Fig. 6C	180505_03	QM160	efa-6	70	0.72	GFP	cortical density and flow
Fig. 6C	180505_04	QM160	efa-6	70	0.72	GFP	cortical density and flow
Fig. 6C	180505_05	QM160	control	70	0.72	GFP	cortical density and flow
Fig. 6C	180505_07	QM160	efa-6	70	0.72	GFP	cortical density and flow
Fig. 6C	180505_08	QM160	efa-6	70	0.72	GFP	cortical density and flow
Fig. 6C	180505_09	QM160	efa-6	70	0.72	GFP	cortical density and flow
Fig. 6C	180505_10	QM160	control	70	0.72	GFP	cortical density and flow
Fig. 6C	180505_11	QM160	efa-6	70	0.72	GFP	cortical density and flow
Fig. 6C	180505_12	QM160	efa-6	70	0.72	GFP	cortical density and flow
Fig. 6C	180505_13	QM160	control	70	0.72	GFP	cortical density and flow
Fig. 6C	180505_14	QM160	control	70	0.72	GFP	cortical density and flow
Fig. 6C	180505_16	QM160	efa-6	70	0.72	GFP	cortical density and flow
Fig. 6C	180505_17	QM160	efa-6	70	0.72	GFP	cortical density and flow
Fig. 6C	180505_18	QM160	control	70	0.72	GFP	cortical density and flow
Fig. 6C	180505_19	QM160	control	70	0.72	GFP	cortical density and flow
Fig. 6C	180505_20	QM160	efa-6	70	0.72	GFP	cortical density and flow
Fig. 6C	180506_01	QM160	control	70	0.72	GFP	cortical density and flow
Fig. 6C	180506_02	QM160	control	70	0.72	GFP	cortical density and flow
Fig. 6C	180506_03	QM160	control	70	0.72	GFP	cortical density and flow
Fig. 6C	180506_04	QM160	klp-7	70	0.72	GFP	cortical density and flow
Fig. 6C	180506_05	QM160	klp-7	70	0.72	GFP	cortical density and flow
Fig. 6C	180506_06	QM160	control	70	0.72	GFP	cortical density and flow
Fig. 6C	180506_08	QM160	klp-7	70	0.72	GFP	cortical density and flow
Fig. 6C	180506_09	QM160	klp-7	70	0.72	GFP	cortical density and flow
Fig. 6C	180506_10	QM160	klp-7	70	0.72	GFP	cortical density and flow
Fig. 6C	180506_11	QM160	control	70	0.72	GFP	cortical density and flow
Fig. 6C	180506_12	QM160	control	70	0.72	GFP	cortical density and flow
Fig. 6C	180506_13	QM160	control	70	0.72	GFP	cortical density and flow
Fig. 6C	180506_14	QM160	klp-7	70	0.72	GFP	cortical density and flow
Fig. 6C	180506_15	QM160	klp-7	70	0.72	GFP	cortical density and flow
Fig. 6C	180506_16	QM160	control	70	0.72	GFP	cortical density and flow
Fig. 6C	180506_17	QM160	control	70	0.72	GFP	cortical density and flow
Fig. 6C	180506_18	QM160	klp-7	70	0.72	GFP	cortical density and flow
Fig. 6C	180506_19	QM160	klp-7	70	0.72	GFP	cortical density and flow
Fig. 6C	180506_20	QM160	klp-7	70	0.72	GFP	cortical density and flow
Fig. 6C	180507_01	QM160	control	70	0.72	GFP	cortical density and flow
Fig. 6C	180507_02	QM160	control	70	0.72	GFP	cortical density and flow
Fig. 6C	180507_06	QM160	control	70	0.72	GFP	cortical density and flow
Fig. 6C	180507_09	QM160	control	70	0.72	GFP	cortical density and flow
Fig. 6C	180507_15	QM160	control	70	0.72	GFP	cortical density and flow
Fig. 6C	180507_16	QM160	control	70	0.72	GFP	cortical density and flow
Fig. 6C	180507_17	QM160	control	70	0.72	GFP	cortical density and flow
Fig. 6C	180507_20	QM160	control	70	0.72	GFP	cortical density and flow
Fig. 6C	180507_21	QM160	control	70	0.72	GFP	cortical density and flow
Fig. 6C	180507_22	QM160	control	70	0.72	GFP	cortical density and flow
Fig. 6C	180524_01	QM160	control	70	0.72	GFP	cortical density and flow
Fig. 6C	180524_02	QM160	control	70	0.72	GFP	cortical density and flow
Fig. 6C	180524_07	QM160	control	70	0.72	GFP	cortical density and flow
Fig. 6C	180524_08	QM160	control	70	0.72	GFP	cortical density and flow
Fig. 6C	180524_09	QM160	control	70	0.72	GFP	cortical density and flow
Fig. 6C	180524_13	QM160	control	70	0.72	GFP	cortical density and flow
Fig. 6C	180524_14	QM160	control	70	0.72	GFP	cortical density and flow
Fig. 6C	180524_15	QM160	control	70	0.72	GFP	cortical density and flow
Fig. 6C	180524_21	QM160	control	70	0.72	GFP	cortical density and flow

## Sheet: Fig. 7
set	movie ID	strain	RNAi	T0	dT	channel	analysis
Fig. 7	180922_03	QM196	control	0	1.25	GFP	cortical density and flow , particle transport, furrwoing
Fig. 7	180922_04	QM196	control	0	1.25	GFP	cortical density and flow , particle transport, furrwoing
Fig. 7	180922_05	LP162	control	0	1.25	GFP	cortical density and flow , particle transport, furrwoing
Fig. 7	180922_06	LP162	control	0	1.25	GFP	cortical density and flow , particle transport, furrwoing
Fig. 7	180922_07	LP162	gpr-2	0	1.25	GFP	cortical density and flow , particle transport, furrwoing
Fig. 7	180922_08	LP162	gpr-2	0	1.25	GFP	cortical density and flow , particle transport, furrwoing
Fig. 7	180922_09	QM196	gpr-2	0	1.25	GFP	cortical density and flow , particle transport, furrwoing
Fig. 7	180922_10	QM196	gpr-2	0	1.25	GFP	cortical density and flow , particle transport, furrwoing
Fig. 7	181002_01	QM196	control	0	1.25	GFP	cortical density and flow , particle transport, furrwoing
Fig. 7	181002_02	QM196	control	0	1.25	GFP	cortical density and flow , particle transport, furrwoing
Fig. 7	181002_03	QM196	gpr-2	0	1.25	GFP	cortical density and flow , particle transport, furrwoing
Fig. 7	181002_04	LP162	gpr-2	0	1.25	GFP	cortical density and flow , particle transport, furrwoing
Fig. 7	181002_05	LP162	gpr-2	0	1.25	GFP	cortical density and flow , particle transport, furrwoing
Fig. 7	181002_06	LP162	control	0	1.25	GFP	cortical density and flow , particle transport, furrwoing
Fig. 7	181002_07	LP162	control	0	1.25	GFP	cortical density and flow , particle transport, furrwoing
Fig. 7	181002_08	QM196	control	0	1.25	GFP	cortical density and flow , particle transport, furrwoing
Fig. 7	181002_09	QM196	gpr-2	0	1.25	GFP	cortical density and flow , particle transport, furrwoing
Fig. 7	181002_10	QM196	gpr-2	0	1.25	GFP	cortical density and flow , particle transport, furrwoing
Fig. 7	181002_11	LP162	gpr-2	0	1.25	GFP	cortical density and flow , particle transport, furrwoing
Fig. 7	181002_12	LP162	gpr-2	0	1.25	GFP	cortical density and flow , particle transport, furrwoing
Fig. 7	181002_13	LP162	control	0	1.25	GFP	cortical density and flow , particle transport, furrwoing
Fig. 7	181002_14	LP162	control	0	1.25	GFP	cortical density and flow , particle transport, furrwoing
Fig. 7	181002_15	QM196	control	0	1.25	GFP	cortical density and flow , particle transport, furrwoing
Fig. 7	181002_16	QM196	gpr-2	0	1.25	GFP	cortical density and flow , particle transport, furrwoing
Fig. 7	181003_01	QM196	control	0	1.25	GFP	cortical density and flow , particle transport, furrwoing
Fig. 7	181003_02	QM196	gpr-2	0	1.25	GFP	cortical density and flow , particle transport, furrwoing
Fig. 7	181003_03	QM196	gpr-2	0	1.25	GFP	cortical density and flow , particle transport, furrwoing
Fig. 7	181003_04	LP162	gpr-2	0	1.25	GFP	cortical density and flow , particle transport, furrwoing
Fig. 7	181003_05	LP162	control	0	1.25	GFP	cortical density and flow , particle transport, furrwoing
Fig. 7	181003_06	LP162	control	0	1.25	GFP	cortical density and flow , particle transport, furrwoing
Fig. 7	181003_07	QM196	control	0	1.25	GFP	cortical density and flow , particle transport, furrwoing
Fig. 7	181003_08	QM196	control	0	1.25	GFP	cortical density and flow , particle transport, furrwoing
Fig. 7	181003_09	QM196	gpr-2	0	1.25	GFP	cortical density and flow , particle transport, furrwoing
Fig. 7	181003_10	QM196	gpr-2	0	1.25	GFP	cortical density and flow , particle transport, furrwoing
Fig. 7	181003_11	LP162	gpr-2	0	1.25	GFP	cortical density and flow , particle transport, furrwoing
Fig. 7	181003_12	LP162	gpr-2	0	1.25	GFP	cortical density and flow , particle transport, furrwoing
Fig. 7	181003_13	LP162	control	0	1.25	GFP	cortical density and flow , particle transport, furrwoing
Fig. 7	181004_01	QM196	control	0	1.25	GFP	cortical density and flow , particle transport, furrwoing
Fig. 7	181004_02	QM196	control	0	1.25	GFP	cortical density and flow , particle transport, furrwoing
Fig. 7	181004_03	QM196	control	0	1.25	GFP	cortical density and flow , particle transport, furrwoing
Fig. 7	181004_04	QM196	gpr-2	0	1.25	GFP	cortical density and flow , particle transport, furrwoing
Fig. 7	181004_05	QM196	gpr-2	0	1.25	GFP	cortical density and flow , particle transport, furrwoing
Fig. 7	181004_06	LP162	gpr-2	0	1.25	GFP	cortical density and flow , particle transport, furrwoing
Fig. 7	181004_07	LP162	control	0	1.25	GFP	cortical density and flow , particle transport, furrwoing
Fig. 7	181004_08	LP162	control	0	1.25	GFP	cortical density and flow , particle transport, furrwoing
Fig. 7	181004_09	QM196	control	0	1.25	GFP	cortical density and flow , particle transport, furrwoing
Fig. 7	181004_10	QM196	gpr-2	0	1.25	GFP	cortical density and flow , particle transport, furrwoing
Fig. 7	181004_11	LP162	gpr-2	0	1.25	GFP	cortical density and flow , particle transport, furrwoing
Fig. 7	181004_12	LP162	gpr-2	0	1.25	GFP	cortical density and flow , particle transport, furrwoing
Fig. 7	181004_13	LP162	control	0	1.25	GFP	cortical density and flow , particle transport, furrwoing
